# Supplementary material for: The Role of Natural and Synthetic Flavonoids in the Prevention of Marine Biofouling
Source: Mar Drugs. 2024 Feb 2;22(2):77. doi: 10.3390/md22020077 (PMC10889971; doi:10.3390/md22020077)
Supplement: Supplementary file 1 [file marinedrugs-22-00077-s001.zip]

Archive with 1 entries (1 files):
- marinedrugs-2851485-supplementary.pdf
